# Supplementary material for: Student Perceptions of Age and Ageing—An Evaluation of Swiss Dental Students Receiving Education in Gerodontology
Source: Int J Environ Res Public Health. 2022 Jun 18;19(12):7480. doi: 10.3390/ijerph19127480 (PMC9223551; doi:10.3390/ijerph19127480)
Supplement: Supplementary file 1 [file ijerph-19-07480-s001.zip]

Archive with 1 entries (1 files):
- ijerph-1779300-supplementary.pdf
